# Supplementary material for: Oral Paraneoplastic Pemphigus: A Scoping Review on Pathogenetic Mechanisms and Histo-Serological Profile
Source: Antibodies (Basel). 2024 Nov 22;13(4):95. doi: 10.3390/antib13040095 (PMC11587122; doi:10.3390/antib13040095)
Supplement: Supplementary file 1 [file antibodies-13-00095-s001.zip]

Archive with 4 entries (4 files):
- antibodies-3278957-Supplementary File S1 PRISMA ScR Check List.pdf
- antibodies-3278957-Supplementary File S2 PRISMA Flowdiagram.pdf
- antibodies-3278957-Supplementary File S3 CASP Checklist For Qualitative Research Risk of Bias.pdf
- antibodies-3278957-Supplementary Table S1.pdf
